# Supplementary material for: Citreoviridin Enhances Atherogenesis in Hypercholesterolemic ApoE-Deficient Mice via Upregulating Inflammation and Endothelial Dysfunction
Source: PLoS One. 2015 May 1;10(5):e0125956. doi: 10.1371/journal.pone.0125956 (PMC4416801; doi:10.1371/journal.pone.0125956)
Supplement: S1 Dataset — (XLS) [file pone.0125956.s001.xls]

## Sheet: Sheet1
Figure1	control	CIT(0.5 mg/kg per day)	CIT(1.0mg/per day)
Body weight(g) of individual mice in the 3 groups	27.1	28.2	25.1
	28.7	25.3	25.7
	25.3	26.1	26.8
	26	27.5	27.1
	28.2	28.4	28.5
	24.6	29.6	29.4
	26.5	25.6	29.6
	28.3	28.2	24.1
	29.4	27.2	23.6
	29.8	25.1	26.7
Figure2	control	CIT(0.5 mg/kg per day)	CIT(1.0mg/per day)
Serum TG level(mmol/L)	16.9	13.6	14.3
	15.6	18.4	15.9
	13.2	15.5	17.6
	8.7	14.6	14.3
	12.6	10.8	22.1
	18.6	13.7	20.5
	19.5	14.8	14.4
	14.7	20.7	12.5
	17.5	17.3	12.3
	13.2	18.2	12.4
	control	CIT(0.5 mg/kg per day)	CIT(1.0mg/per day)
Serum TC level(mmol/L)	1.9	3.1	2.9
	2.7	2.7	3
	2.9	1.8	2.2
	2	1.8	1.9
	1.8	2	2.8
	1.9	2.7	2.5
	2.3	2.1	2.6
	2.7	2.1	2.2
	2.5	2.3	2.2
	2.4	2.4	2.3
	control	CIT(0.5 mg/kg per day)	CIT(1.0mg/per day)
Serum LDL-C level(mmol/L)	17.1	19.9	10
	19.1	15.7	13.4
	18.3	15.2	11.5
	12.7	8.3	9.7
	15.4	12.4	12.3
	10.5	13.4	19
	13.7	12.2	11.6
	9.8	11	11.8
	8.6	13	11
	8.5	8.4	16.7
Figure3	control	CIT(0.5 mg/kg per day)	CIT(1.0mg/per day)
Ratio of plaque area stained with oil red O to total luminal surface area	0.1	0.42	0.45
	0.12	0.63	0.67
	0.43	0.45	0.62
	0.24	0.47	0.61
	0.09	0.35	0.33
	0.39	0.25	0.46
	0.31	0.51	0.55
	0.11	0.23	0.34
	0.27	0.21	0.38
	0.24	0.5	0.29
	control	CIT(0.5 mg/kg per day)	CIT(1.0mg/per day)
Plaque area stained with oil red O in aortic root	0.28	0.12	0.1
	0.1	0.52	0.11
	0.17	0.56	0.26
	0.34	0.43	0.66
	0.18	0.27	0.55
	0.2	0.18	0.7
	0.11	0.29	0.55
	0.07	0.35	0.47
	0.17	0.3	0.57
	0.09	0.34	0.23
Figure4	control	CIT(0.5 mg/kg per day)	CIT(1.0mg/per day)
Serum NO concentration	77.3	51.7	31.6
	63.5	26	69.7
	77	54.5	58.6
	72.5	65.4	56.8
	49.5	30.3	51.8
	64.2	85.5	35.4
	91.4	42.1	37.2
	56.8	36.6	36.9
	64.7	71.8	67
	65.3	37	38.1
Figure5	control	CIT(0.5 mg/kg per day)	CIT(1.0mg/per day)
IOD values of ET-1	19.6	4.3	17.8
	1.8	8.9	14.9
	14.5	11.6	34.1
	17.8	29.7	34.4
	15.3	13.6	13.1
	5.7	18.8	36.8
	2.2	8.2	47
	5.1	23.1	15.6
	10	16.8	28.7
	1.9	27.3	36.4
	control	CIT(0.5 mg/kg per day)	CIT(1.0mg/per day)
The concentrations of VEGF in serum	33.8	101.5	71.5
	35.5	84	84.8
	36	74.2	114.1
	68.2	54	87
	64.5	90.3	70.9
	61.7	71.4	50.3
	35.4	66	55.2
	67.5	76.7	103.6
	59.3	44.7	94.2
	34.7	56.9	83.3
Figure 6	control	CIT(0.5 mg/kg per day)	CIT(1.0mg/per day)
IOD values of VEGF	6.3	9.1	6.5
	9.8	36.2	43.5
	4.6	32.4	34
	2.7	23.3	25.3
	6.1	16.5	16.5
	8	3.1	24.5
	15.3	6.6	35
	16.5	8.4	38.2
	24.8	4.6	41.8
	3.5	21.9	9.2
	control	CIT(0.5 mg/kg per day)	CIT(1.0mg/per day)
The concentrations of VEGF in serum	185.7	254.6	297.9
	155.3	315.1	206.5
	71.3	194.3	235.5
	62.8	173.5	335.6
	106.9	137.6	262.2
	76.5	164.5	120.3
	129.6	154.7	134.1
	112	195.2	102.9
	94.4	138	245.8
	73.6	95.8	224.8
Figure 7
IOD value of ICAM-1	control	CIT(0.5 mg/kg per day)	CIT(1.0mg/per day)
	5.7	27.5	60.6
	15.8	24.5	50.5
	4.5	34.8	40.9
	15.8	48.6	39.8
	23	27.9	17.4
	5.5	33.8	30.6
	3.1	22.4	37.5
	14.4	8.8	51.6
	23.8	7.2	16.1
	29.4	26.9	60.4
Figure 8
IOD value of VCAM-1	control	CIT(0.5 mg/kg per day)	CIT(1.0mg/per day)
	10.7	10.3	58.5
	11.7	35.7	44.8
	23	25	33.7
	27.5	32.3	43.8
	21.2	28.7	32.6
	21.8	27.3	38.7
	19.9	17.8	24.9
	17	24.6	22.8
	3.8	37.8	31
	3.9	25.4	15.9
Figure 9	control	CIT(0.5 mg/kg per day)	CIT(1.0mg/per day)
The levels of phospho-NF-κB p65/NF-κB p65	0.18	0.73	0.83
	0.25	0.64	0.61
	0.28	0.44	0.75
	0.26	0.45	0.88
	0.14	0.62	0.67
	0.27	0.37	0.85
	0.28	0.53	1.04
	0.38	0.46	1.12
	0.16	0.43	1.08
	0.12	0.49	0.97
	control	CIT(0.5 mg/kg per day)	CIT(1.0mg/per day)
The levels of phospho-I-κB/I-Κb	0.49	1.35	2.37
	0.57	1.73	1.75
	0.82	1.64	1.53
	0.35	1.21	1.83
	0.58	1.05	1.47
	0.77	1.17	1.68
	0.69	0.96	1.29
	0.57	1.11	1.53
	0.86	1.23	1.05
	0.81	0.97	0.88
